# Supplementary material for: Carbon-11 Radiotracing Reveals Physiological and Metabolic Responses of Maize Grown under Different Regimes of Boron Treatment
Source: Plants (Basel). 2022 Jan 18;11(3):241. doi: 10.3390/plants11030241 (PMC8839955; doi:10.3390/plants11030241)
Supplement: Supplementary file 1 [file plants-11-00241-s001.zip]

Archive with 1 entries (1 files):
- plants-1507314-SI.pdf
